# Supplementary material for: Alternative Transcripts Diversify Genome Function for Phenome Relevance to Health and Diseases
Source: Genes (Basel). 2023 Nov 8;14(11):2051. doi: 10.3390/genes14112051 (PMC10671453; doi:10.3390/genes14112051)
Supplement: Supplementary file 1 [file genes-14-02051-s001.zip]

Archive with 1 entries (1 files):
- genes-2687482 Supplemental update.pdf
